# Supplementary material for: Novel Copper (II) Complexes with Fluorine-Containing Reduced Schiff Base Ligands Showing Marked Cytotoxicity in the HepG2 Cancer Cell Line
Source: Int J Mol Sci. 2024 Aug 23;25(17):9166. doi: 10.3390/ijms25179166 (PMC11395566; doi:10.3390/ijms25179166)
Supplement: Supplementary file 1 [file ijms-25-09166-s001.zip]

Archive with 1 entries (1 files):
- ijms-3152078-supplementary.pdf
